# Supplementary material for: The Role of Radiomics and Artificial Intelligence Applied to Staging PSMA PET in Assessing Prostate Cancer Aggressiveness
Source: J Clin Med. 2025 May 9;14(10):3318. doi: 10.3390/jcm14103318 (PMC12112297; doi:10.3390/jcm14103318)
Supplement: Supplementary file 1 [file jcm-14-03318-s001.zip]

Archive with 1 entries (1 files):
- jcm-3545381-supplementary.pdf
